# Supplementary material for: A novel SETD2 variant causing global development delay without overgrowth in a Chinese 3-year-old boy
Source: Front Genet. 2023 Mar 21;14:1153284. doi: 10.3389/fgene.2023.1153284 (PMC10072282; doi:10.3389/fgene.2023.1153284)
Supplement: Supplementary file 1 [file Table1.XLSX]

## Sheet: tableS1
Table S1	All the likely pathogenic/pathogenic variants in SETD2 gene
Variant Index	nucleotide variant	protein change	function class	clinical significance	inheritance	phenotype	year	PubmedID(Clinvar ID)	note	dbSNP
1	c.19C>T	p.Q7*	nonsense	Pathogenic	maternal	Autism	2012	23160955 (521678)	Table S15	rs541943893
2	c.121A>T	p.I41F	missense	Likely Pathogenic	de novo	Autism	2012	23160955	Table S11	-
3	c.236T>A	p.L79H	missense	Pathogenic	de novo	Luscan-Lumish syndrome	2020	33248444	-	-
4	c.820C>T	p.Q274*	nonsense	Pathogenic	unknown	Luscan-Lumish syndrome	2014	24852293 (222955)	-	rs869025571
5	c.1048_1049del	p.D350Ffs*	frameshift	Pathogenic	unknown	not provided	2018	VCV000817106	-	-
6	c.1102C>T	p.R368*	nonsense	Pathogenic	unknown	Luscan-lumish syndrome	2020	VCV001323578	-	-
7	c.1182T>A	p.C394*	nonsense	Pathogenic	paternal	ASD	2012	23160955	Table S15	-
8	c.1289_1290del	p.S430*	nonsense	Likely Pathogenic	unknown	not provided	2018	VCV000624022	-	rs1575817869
9	c.1463A>G	p.Y488C	missense	Pathogenic	de novo	Autism / Angelman syndrome	2015	26637798	combined with somatic 15q deletion	rs757781388
10	c.1647_1667delinsAC	p.D549Efs*24	frameshift	Pathogenic	de novo	Luscan-Lumish syndrome	2018	29681085	-	-
11	c.1748_1751del	p.K583Sfs*16	frameshift	Pathogenic	de novo	Luscan-lumish syndrome	2021	VCV001164031	-	-
12	c.1828_1829del	p.E610Kfs*12	frameshift	Pathogenic	unknown	Inborn genetic diseases	2018	VCV000985295	-	rs2043155739
13	c.2028del	p.P677Lfs*19	frameshift	pathogenic	de novo	Autism, Intellectual Disabilities and Epilepsy	2015	26084711	-	rs869025572
14	c.2303_2304del	p.V768Gfs*7	frameshift	Likely pathogenic	unknown	not provided	2021	VCV001176018	-	-
15	c.2742_2743dup	p.K915Ifs*7	frameshift	Pathogenic	unknown	not provided	2015	VCV000418818	-	rs1553700642
16	c.3185C>T	p.P1062L	missense	Likely pathogenic	de novo	Luscan-lumish syndrome	2021	33766796
17	c.3671dup	p.N1224Kfs*4	frameshift	Pathogenic	unknown	Luscan-lumish syndrome	2019	VCV000958870	-	rs2043056964
18	c.4180G>T	p.E1394*	nonsense	Pathogenic	de novo	Intellectual disability	2021	VCV001172620	-	-
19	c.4276A>T	p.K1426*	nonsense	Likely Pathogenic	unknown	Luscan-Lumish syndrome	2019	31643139	-	-
20	c.4376C>T	p.R1459*	nonsense	Pathogenic	de novo	Increased nuchal translucency	2020	32668055	-	-
21	c.4405dupA	p.M1469Ifs*6	frameshift	pathogenic	de novo	ID	2016	27479843	Supplementary Notes	-
22	c.4438_4441del	p.V1480Ifs*2	frameshift	Pathogenic	de novo	DD	2017	28135719	Table S1
23	c.4457_4460del	p.K1486Rfs*28	frameshift	Pathogenic	de novo	ID/DD	2017	28191890(521901)	Table S2	-
24	c.4486C>T	p.R1496*	nonsense	Pathogenic	unknown	not provided	2020	VCV001213369	-	-
25	c.4644_4646del	p.Q1548del	in-frame deletion	Pathogenic	de novo	ID	2016	27479843	Supplementary Notes	-
26	c,4715+1G>A		alternative splicing	Pathogenic	de novo	Luscan-lumish syndrome	2021	33766796
27	c.4774C>T	p.R1592*	nonsense	Pathogenic	unknown	not provided	2016	VCV000373426	-	rs1057518410
28	c.4792C>T	p.R1598*	nonsense	Pathogenic	unknown	Luscan-lumish syndrome	2021	VCV001451327	-	-
29	c.4847A>T	p.D1616V	missense	Likely pathogenic	unknown	not provided	2016	VCV000420862	-	rs1064794751
30	c.4874G>A	p.R1625H	missense	Likely Pathogenic	unknown	Luscan-Lumish syndrome	2019	31643139	-	-
31	c.4997A>G	p.Y1666C	missense	Pathogenic/Likely Pathogenic	de novo	Autism, ID & Dandy-Walker malformation	2019	31643139/31474318(632591)	Table S5	-
32	c.5122C>T	p.R1708*	nonsense	Likely pathogenic	de novo	ASD	2020	32094338	-	-
33	c.5152G>A	p.E1718K	missense	Likely pathogenic	de novo	Autism	2019	30755392	combined with a VUS variant in SPAST gene (NM_014946.3, c.489A > G(p.I163M))	-
34	c.5177del	p.E1726Gfs*21	nonsense	Pathogenic	unknown	Luscan-lumish syndrome	2020	VCV001076326	-
35	c.5218C>T	p.R1740W	missense	Pathogenic/Likely_pathogenic	de novo	ID & Cerebellar hypoplasia	2019	32710489/31474318 (388568)	Table S5	rs1057523157
36	c.5219G>A	p.R1740Q	missense	Likely Pathogenic	de novo	ID/DD	2017	32710489/28135719	Table S1	-
37	c.5236G>T	p.E1746*	nonsense	Pathogenic	unknown	Luscan-lumish syndrome	2020	VCV001073170	-	-
38	c.5285_5286del	p.H1762Lfs*26	frameshift	pathogenic	de novo	Luscan-lumish syndrome	2015	27317772	-	-
39	c.5278-1G>C		alternative splicing	Pathogenic	unknown	not provided	2019	VCV001197645
40	c.5444T>G	p.L1815W	missense	Pathogenic	de novo	Luscan-Lumish syndrome	2014	24852293(222954)	-	rs869025570
41	c.5761G>T	p.E1921*	nonsense	Pathogenic	unknown	Luscan-lumish syndrome	2020	VCV000976776	-	rs2041433287
42	c.5835_c.5836insAGAA	p.A1946Rfs*2	frameshift	Pathogenic	de novo	Luscan-lumish syndrome	2022	this article
43	c.6069T>A	p.Y2023*	nonsense	Pathogenic	unknown	Luscan-lumish syndrome	2020	VCV001074219	-	-
44	c.6341del	p.N2114Kfs*33	frameshift	Pathogenic	de novo	Autism	2012	22495309(222953)	Table S7	rs869025569
45	c.6471T>A	p.Y2157*	nonsense	pathogenic	de novo	Luscan-Lumish syndrome	2019	31643139	-	-
46	c.6712_6718del	p.S2238Mfs*7	frameshift	Pathogenic	unknown	Luscan-lumish syndrome	2021	VCV001320096	-	-
47	c.6725_6736delinsTGTGAT	p.A2242Vfs*2	frameshift	Likely Pathogenic	unknown	Luscan-Lumish syndrome	2019	30919572	Table S1	-
48	c.6775delG	p.V2259Cfs*50	frameshift	Pathogenic	de novo	Luscan-Lumish syndrome	2018	29681085	-	-
49	c.6895G>A	p.G2299R	missense	Likely Pathogenic	de novo	Autism	2016	27455002(838481)	-	rs1193656443
50	c.7438_7439insG	p.Q2480Rfs*13	frameshift	Pathogenic	unknown	not provided	2018	VCV000633526	-	rs1559634490
51	c.7534-1G>T		alternative splicing	Likely pathogenic	unknown	not provided	2016	VCV000422254	-	rs1064795661

## Sheet: tableS2
Table S2. The associations between SETD2 genotype and phenotypea.
phenotype/genotype		frameshift + nonsense mutations	missense mutations	P-valueb
speech and langueage developmental delay	➕	8	16	0.634
	➖	1	1
motor evelopmental delay	➕	6	13	0.412
	➖	3	3
behavioral problems	➕	6	4	0.793
	➖	1	1
facial deformities	➕	7	16	0,826
	➖	1	3
brain deformities	➕	3	15	0.077
	➖	4	3
a the symptoms with more than 10 case were included
b Chi-square test
